# Supplementary material for: The prognostic value of pretreatment neutrophil-lymphocyte ratio and platelet-lymphocyte ratio in patients with esophageal cancer undergoing immunotherapy: a systematic review and meta-analysis
Source: Front Oncol. 2025 Feb 14;15:1536920. doi: 10.3389/fonc.2025.1536920 (PMC11868166; doi:10.3389/fonc.2025.1536920)
Supplement: Supplementary file 3 [file DataSheet1.zip]

Archive with 6 entries (6 files):
- Supplementary Table S1.DOCX
- Supplementary Table S2.DOCX
- Supplementary Table S3.DOCX
- Supplementary Table S4.DOCX
- Supplementary Table S5.DOCX
- Supplementary Text S1.DOCX
